# Supplementary material for: CXCR2-Dependent Infiltration of Tumor-Associated Neutrophils Is Linked to Enhanced CD8+ T Cell Effector Function and Reduced Lung Metastasis in 4T1 Breast Cancer
Source: Int J Mol Sci. 2026 Mar 30;27(7):3143. doi: 10.3390/ijms27073143 (PMC13073189; doi:10.3390/ijms27073143)
Supplement: Supplementary file 1 [file ijms-27-03143-s001.zip]

Archive with 2 entries (2 files):
- Revised Supplementary Figure.pdf
- Revised Supplementary tables.pdf
